# Supplementary material for: New functionally dioecious bush tomato from northwestern Australia, Solanum ossicruentum, may utilize “trample burr” dispersal
Source: PhytoKeys. 2016 May 3;(63):19–29. doi: 10.3897/phytokeys.63.7743 (PMC4956925; doi:10.3897/phytokeys.63.7743)
Supplement: XML Treatment for Solanum ossicruentum [file phytokeys.63.7743-treatment1.xml]

<!DOCTYPE tp:taxon-treatment
  PUBLIC "-//TaxonX//DTD Taxonomic Treatment Publishing DTD v0 20100105//EN" "tax-treatment-NSO.dtd">
<tp:taxon-treatment xmlns:tp="http://www.plazi.org/taxpub"><tp:treatment-meta><kwd-group><label>Taxon classification</label><kwd><named-content content-type="kingdom">Plantae</named-content></kwd><kwd><named-content content-type="order">Solanales</named-content></kwd><kwd><named-content content-type="family">Solanaceae</named-content></kwd></kwd-group><mixed-citation publication-type="journal"><person-group><name><surname>Martine</surname><given-names>Christopher T.</given-names></name><name><surname>Cantley</surname><given-names>Jason T.</given-names></name><name><surname>Frawley</surname><given-names>Emma S.</given-names></name><name><surname>Butler</surname><given-names>Alice R.</given-names></name><name><surname>Jordon-Thaden</surname><given-names>Ingrid E.</given-names></name></person-group><article-title>New functionally dioecious bush tomato from northwestern Australia, <italic><tp:taxon-name><tp:taxon-name-part taxon-name-part-type="genus">Solanum</tp:taxon-name-part> <tp:taxon-name-part taxon-name-part-type="species">ossicruentum</tp:taxon-name-part></tp:taxon-name></italic>, may utilize “trample burr” dispersal</article-title><source>PhytoKeys</source><day>3</day><month>5</month><year>2016</year><volume>2016</volume><issue>63</issue><fpage>19</fpage><lpage>29</lpage><pub-id pub-id-type="doi">10.3897/phytokeys.63.7743</pub-id></mixed-citation></tp:treatment-meta><tp:nomenclature><tp:taxon-name>
            <tp:taxon-name-part taxon-name-part-type="genus">Solanum</tp:taxon-name-part>
            <tp:taxon-name-part taxon-name-part-type="species">ossicruentum</tp:taxon-name-part>
            <object-id xmlns:xlink="http://www.w3.org/1999/xlink" content-type="ipni" xlink:type="simple">urn:lsid:ipni.org:names:77154529-1</object-id>
          </tp:taxon-name><tp:taxon-authority>Martine &amp; J.Cantley</tp:taxon-authority><tp:taxon-status xmlns:xlink="http://www.w3.org/1999/xlink" xlink:type="simple">sp. nov.</tp:taxon-status><xref ref-type="fig" rid="F1">Figs 1</xref><xref ref-type="fig" rid="F2">, 2</xref></tp:nomenclature><tp:treatment-sec sec-type="Diagnosis"><title>Diagnosis.</title><p>This species is distinguished from other dioecious solanums in northwestern Australia by its short silvery indumentum, long calyx lobes, larger and compact stature, and a bony hard mature fruit that remains enclosed in a heavily armed calyx.</p></tp:treatment-sec><tp:treatment-sec sec-type="Type"><title>Type.</title><p>AUSTRALIA. Western Australia: Mirima (Hidden Valley) National Park, below upper lookout on Derdbe-Gerring Banan Lookout Trail, <named-content xmlns:xlink="http://www.w3.org/1999/xlink" content-type="dwc:verbatimCoordinates" xlink:type="simple"><named-content content-type="geo-json" specific-use="{&#34;type&#34;:&#34;Point&#34;,&#34;coordinates&#34;:[128.75175,-15.763783]}" xlink:type="simple">15°45.827'S, 128°45.105'E</named-content></named-content>, 18 May 2014 (staminate and “female” flowers; fruit), <italic>Christopher T. Martine and Rachel F. Martine 4011</italic> (holotype: DNA; isotypes: <named-content xmlns:xlink="http://www.w3.org/1999/xlink" content-type="dwc:institutional_code" xlink:type="simple">PERTH</named-content>, <named-content xmlns:xlink="http://www.w3.org/1999/xlink" content-type="dwc:institutional_code" xlink:type="simple">BUPL</named-content>, <named-content xmlns:xlink="http://www.w3.org/1999/xlink" content-type="dwc:institutional_code" xlink:type="simple">CONN</named-content>)</p></tp:treatment-sec><tp:treatment-sec sec-type="Description"><title>Description.</title><p>Clonal, upright woody shrub to 1–2 m tall and 1–2.5 m wide. Single woody stems ca. 2.5 cm diameter from woody rootstock, splitting at about 1/3 of total height to form a Y-shaped or inverted tripod-like growth form, ultimately branching 4–10 times. Overall plant aspect silvery to bluish-green to gray-green, the young growth tomentose-lanate, with older stems woody and gray. Internodes 4.5–8 cm. Stems with short, dense indumentum of stellate trichomes. Prickles straight, long, thin, somewhat sharp, 6–8 mm long, slightly widened at base, abundant and dense (7–15 per cm of internode) on all stems including older woody growth. Leaves 13–23 cm × 4–5 cm, alternate, lanceolate, unarmed; margins entire to undulate; base truncate to rounded, asymmetrical; petiole 10–19 mm long, with scattered prickles; blade soft silvery-blue/gray-green to sage green, concolorous, both sides densely silvery-tomentose (380–560 trichomes per 0.25 cm radius leaf disk); trichomes mostly short stalked, porrect-stellate with short central ray (midpoint). Inflorescences borne on new growth.</p><p>
            <italic>Male</italic> inflorescence a cyme about ca. 4–5 cm long with 2–12 flowers, unbranched, typically with only 2–3 flowers open at a time; peduncle ca. 2–2.5 cm long; rachis 2–2.5 cm long; pedicels ca. 2 mm, unarmed; calyx 5-lobed with or without a few prickles towards the base, the lobes 1.2–1.5 cm long with linear acumens; corolla 3.5–3.8 cm diameter, dark violet, rotate-stellate to rotate, glabrous adaxially and abaxially except for pubescence of minute simple hairs along folds; acumens 0.75–1.25 mm; stamens 5, ca. 9 mm long, equal; anthers ca. 5 mm long, oblong-lanceolate to somewhat tapered, connivent, yellow, poricidal; filaments ca. 4 mm, connate at base; ovary, style, and stigma vestigial, non-functional, and not exserted beyond the stamens.</p><fig id="F1" position="float" orientation="portrait"><label>Figure 1.</label><caption><p>
          <italic><tp:taxon-name><tp:taxon-name-part taxon-name-part-type="genus">Solanum</tp:taxon-name-part> <tp:taxon-name-part taxon-name-part-type="species">ossicruentum</tp:taxon-name-part></tp:taxon-name></italic> sp. nov. <bold>A</bold> Typical habitat, Mirima National Park, WA <bold>B</bold> Leaf morphology <bold>C</bold> Female individual, Mirima NP <bold>D</bold> Close-up of functionally female (morphologically hermaphrodite) flower <bold>E</bold> Abaxial side of functionally female flower showing elongated calyx lobes <bold>F</bold> Male individual, Mirima NP <bold>G</bold> Male flower, abaxial view <bold>H</bold> Developing fruit within calyx <bold>I</bold> Immature fruits showing blood-red staining at 2 minutes (lower) and 5 minutes (above) after cutting <bold>J</bold> Mature bony fruits removed from calyces and (lower right) as collected from ground beneath plant. Yellow scale bars as follows: 3 cm (<bold>B, C, F</bold>); 1 cm (<bold>D</bold>); 2 cm (<bold>E, G, H, J</bold>); 0.75 cm (<bold>I</bold>). Photos <bold>A</bold>, <bold>C</bold>, <bold>F</bold>, and <bold>J</bold> by C.T. Martine; all others by J.T. Cantley.</p></caption><graphic xmlns:xlink="http://www.w3.org/1999/xlink" xlink:href="phytokeys-063-019-g001.jpg" position="float" orientation="portrait" xlink:type="simple" id="oo_87304.jpg"/></fig><fig id="F2" position="float" orientation="portrait"><label>Figure 2.</label><caption><p>SEM images of <italic><tp:taxon-name><tp:taxon-name-part taxon-name-part-type="genus">Solanum</tp:taxon-name-part> <tp:taxon-name-part taxon-name-part-type="species">ossicruentum</tp:taxon-name-part></tp:taxon-name></italic> sp. nov. pollen grains. <bold>A</bold> Functional pollen produced by male flowers, and <bold>B</bold> Inaperturate pollen produced by morphologically hermaphrodite, yet functionally female, flowers. Images by A. Butler.</p></caption><graphic xmlns:xlink="http://www.w3.org/1999/xlink" xlink:href="phytokeys-063-019-g002.jpg" position="float" orientation="portrait" xlink:type="simple" id="oo_87305.jpg"/></fig><p>Morphologically <italic>hermaphrodite</italic> flowers solitary, functionally <italic>female</italic>, with anthers producing inaperturate pollen (Fig. <xref ref-type="fig" rid="F2">2</xref>). Female flower on pedicel 0.25–1.0 cm long, armed with small prickles to 2 mm long; calyx densely armed along ribs of tube with long (9–10 mm), straight prickles and stellate trichomes; lobes 1.5–6 cm, narrowly linear, prickly; corolla ca. 3–7 cm diameter, rotate-stellate to stellate-campanulate/funnelform, vibrantly violet, glabrous adaxially and abaxially except for pubescence of minute simple hairs along folds; acumens ca. 1.5–2.0 mm; stamens of same propor<!--PageBreak-->tions as in male flowers; ovary ca. 4 mm diameter at anthesis, with scattered short, green trichomes; style erect, ca. 14 mm long (including stigmatic surfaces); stigma green, ca. 4 mm long, with slight bifurcation along final 0.5–1.0 mm.</p><p>Fruit a berry 1.5–2.5 cm diameter, globose; immature fruit light green, fleshy, with slightly sticky flesh oxidizing from whitish-green to deep blood-red when cut; mature fruit drying to dark green, then chestnut brown, becoming leathery-reticulate in texture and bony hard, weakly six-angled, and loosely retained and partly-enclosed <!--PageBreak-->(±75%-enclosed) in calyx, with a 6–8 mm diameter light-colored disk-shaped abscission scar. Fruiting calyx lobes 4.5–7.25 cm long and long-acuminate (acumens breaking off with age), densely armed with sharp prickles 7–8 mm long, tapering to long fine tip, 4–5 prickles per jagged line along ribs and spreading, short stellate-pubescent, more so on calyx ribs and around bases of prickles. Calyx slightly sticky-adherent to fruit when immature, readily separating from fruit as the berry matures, hardens, and shrinks from drying. Fruit and intact calyx ultimately detaching from plant as one light brown, sharply spiny, 3.5–4.5 cm diameter dispersal unit. Seeds ca. 1.5 mm diameter, tan to brown, conspicuously and minutely reticulate, up to 500–650 per fruit.</p></tp:treatment-sec><tp:treatment-sec sec-type="Distribution and ecology"><title>Distribution and ecology.</title><p>
            <italic><tp:taxon-name><tp:taxon-name-part taxon-name-part-type="genus">Solanum</tp:taxon-name-part> <tp:taxon-name-part taxon-name-part-type="species">ossicruentum</tp:taxon-name-part></tp:taxon-name></italic> is presently known from a wide range of localities in the sub-arid tropical zone of the Northern Territory and eastern Kimberley in Western Australia, including the northern edge of the Tanami Desert (Fig. <xref ref-type="fig" rid="F3">3</xref>), mostly within the Victoria Bonaparte Terrestrial Bioregion (<xref ref-type="bibr" rid="B5">Australian Government 2012</xref>). The species associates closely with red sandstone, quartzite sandstone, and conglomerates (as per <xref ref-type="bibr" rid="B23">Tyler 1996</xref>), where it is found on hills, ridges, outcrops, and plateaus, growing in gravel or from fissures in pavement and dissected rock. It has also been collected frequently in steep gorges and washes, as well as at the base of rock formations in sandy levees and alluvial deposits. Among the associated taxa noted on herbarium labels are species of <italic><tp:taxon-name><tp:taxon-name-part taxon-name-part-type="genus">Triodia</tp:taxon-name-part></tp:taxon-name></italic> (<tp:taxon-name><tp:taxon-name-part taxon-name-part-type="family">Poaceae</tp:taxon-name-part></tp:taxon-name>), <italic><tp:taxon-name><tp:taxon-name-part taxon-name-part-type="genus">Acacia</tp:taxon-name-part></tp:taxon-name></italic> (<tp:taxon-name><tp:taxon-name-part taxon-name-part-type="family">Fabaceae</tp:taxon-name-part></tp:taxon-name>), <tp:taxon-name><tp:taxon-name-part taxon-name-part-type="genus">Eucalyptus</tp:taxon-name-part> (<tp:taxon-name-part taxon-name-part-type="subgenus">Myrtaceae</tp:taxon-name-part>)</tp:taxon-name>, and <italic><tp:taxon-name><tp:taxon-name-part taxon-name-part-type="genus">Grevillea</tp:taxon-name-part></tp:taxon-name></italic> (<tp:taxon-name><tp:taxon-name-part taxon-name-part-type="family">Proteaceae</tp:taxon-name-part></tp:taxon-name>). Although little is known about its relation with fire (one fruiting collection by Latz is from a recently burned habitat), the species is likely fire tolerant to some degree. Pollination biology of the species is unknown, but, like other Australian congeners, the flowers are likely buzz pollinated by bees in the genera <italic><tp:taxon-name><tp:taxon-name-part taxon-name-part-type="genus">Xylocopa</tp:taxon-name-part></tp:taxon-name></italic> and <italic><tp:taxon-name><tp:taxon-name-part taxon-name-part-type="genus">Amegilla</tp:taxon-name-part></tp:taxon-name></italic> (see <xref ref-type="bibr" rid="B3">Anderson and Symon 1988</xref>, <xref ref-type="bibr" rid="B20">Switzer et al. 2015</xref>). A small set (n=8) of ex situ hand pollinations conducted for this study showed that inaperturate pollen produced by functional females does not lead to fruit set when <!--PageBreak-->used to pollinate other females – suggesting that, like other dioecious solanums, reproduction in this species is dependent on intersexual outcrossing via biotic pollination. SEM images of the pollen (Fig. <xref ref-type="fig" rid="F2">2</xref>) confirm that morphologically hermaphrodite flowers produce inaperturate grains incapable of germination.</p><fig id="F3" position="float" orientation="portrait"><label>Figure 3.</label><caption><p>Map showing distribution of <italic><tp:taxon-name><tp:taxon-name-part taxon-name-part-type="genus">Solanum</tp:taxon-name-part> <tp:taxon-name-part taxon-name-part-type="species">ossicruentum</tp:taxon-name-part></tp:taxon-name></italic> sp. nov. accessions held at the Northern Territory Herbarium, Palmerston (DNA) and examined for this description. Map base layer generated from ArcGIS.</p></caption><graphic xmlns:xlink="http://www.w3.org/1999/xlink" xlink:href="phytokeys-063-019-g003.jpg" position="float" orientation="portrait" xlink:type="simple" id="oo_87306.jpg"/></fig><p>Seed dispersal appears to follow the relatively uncommon “trample burr” pattern for <italic><tp:taxon-name><tp:taxon-name-part taxon-name-part-type="genus">Solanum</tp:taxon-name-part></tp:taxon-name></italic> described by <xref ref-type="bibr" rid="B21">Symon (1979)</xref>, whereby lightweight fruits enclosed in spiny calyces are carried in the fur of mammals. The fruits of <italic><tp:taxon-name><tp:taxon-name-part taxon-name-part-type="genus">Solanum</tp:taxon-name-part> <tp:taxon-name-part taxon-name-part-type="species">ossicruentum</tp:taxon-name-part></tp:taxon-name></italic> detach enclosed within a long-spiny calyx at maturity, the diaspores gathering in piles on the ground or getting caught in tufts of hummock-forming spinifex grass (<italic><tp:taxon-name><tp:taxon-name-part taxon-name-part-type="genus">Triodia</tp:taxon-name-part></tp:taxon-name></italic> spp.) growing below parent plants. In the course of this study, only seeds from mature, bony fruits – the condition they are in when dropped from the plant - proved to be germinable.</p></tp:treatment-sec><tp:treatment-sec sec-type="Uses"><title>Uses.</title><p>
            <xref ref-type="bibr" rid="B9">Doonday et al. (2013)</xref> describe the use of <italic><tp:taxon-name><tp:taxon-name-part taxon-name-part-type="genus">Solanum</tp:taxon-name-part> <tp:taxon-name-part taxon-name-part-type="species">dioicum</tp:taxon-name-part></tp:taxon-name></italic> (sensu lato), or “salty bush tomato,” by the Walmajarri people in the area of the Paruku Indigenous Protected Area, which encompasses part of the western range of <italic><tp:taxon-name><tp:taxon-name-part taxon-name-part-type="genus">Solanum</tp:taxon-name-part> <tp:taxon-name-part taxon-name-part-type="species">ossicruentum</tp:taxon-name-part></tp:taxon-name></italic>. Although the authors suggest that the fruits (called “kara” in Walmajarri) are consumed by kangaroos, some Walmajarri people also “eat the outside part… but not the inside part” due to the “saltiness or unpleasantness of the fruit.” While the unripened fruits of <italic><tp:taxon-name><tp:taxon-name-part taxon-name-part-type="genus">Solanum</tp:taxon-name-part> <tp:taxon-name-part taxon-name-part-type="species">ossicruentum</tp:taxon-name-part></tp:taxon-name></italic> are fleshy and “salty” tasting (C. Martine, pers. obs.), the bony nature of mature fruits suggests that the usage described here does not relate to this taxon. Instead, it likely represents one of the other Kimberley forms of <italic><tp:taxon-name><tp:taxon-name-part taxon-name-part-type="genus">Solanum</tp:taxon-name-part> <tp:taxon-name-part taxon-name-part-type="species">dioicum</tp:taxon-name-part></tp:taxon-name></italic> sensu lato.</p><!--PageBreak--></tp:treatment-sec><tp:treatment-sec sec-type="Phenology"><title>Phenology.</title><p>Most flowering specimens have been collected from February-July, with fruiting specimens collected in March-September. Seeds germinated for this study were from diaspores collected at the base of plants bearing flowers and immature fruits at Mirima National Park on 1 May 2014. These were assumed to have developed in the previous growth season.</p></tp:treatment-sec><tp:treatment-sec sec-type="Phylogeny"><title>Phylogeny.</title><p>Previous phylogenetic work including accessions identified as this form (<xref ref-type="bibr" rid="B13">Martine et al. 2006</xref>, <xref ref-type="bibr" rid="B15">Martine et al. 2009</xref>) suggested that <italic><tp:taxon-name><tp:taxon-name-part taxon-name-part-type="genus">Solanum</tp:taxon-name-part> <tp:taxon-name-part taxon-name-part-type="species">ossicruentum</tp:taxon-name-part></tp:taxon-name></italic> is a member of the “Dioicum Complex,” a set of several dioecious species largely occupying the Kimberley region. Preliminary work using multiple intronic regions (Martine et al. in prep) infers that <italic><tp:taxon-name><tp:taxon-name-part taxon-name-part-type="genus">Solanum</tp:taxon-name-part> <tp:taxon-name-part taxon-name-part-type="species">ossicruentum</tp:taxon-name-part></tp:taxon-name></italic> is either sister to the rest of that group or represents an independent dioecious lineage. It does not appear to form a clade with the other Australian dioecious species of the “Dioicum Complex” or with the dioecious <italic><tp:taxon-name><tp:taxon-name-part taxon-name-part-type="genus">Solanum</tp:taxon-name-part> <tp:taxon-name-part taxon-name-part-type="species">asymmetriphyllum</tp:taxon-name-part></tp:taxon-name></italic> Specht and <italic><tp:taxon-name><tp:taxon-name-part taxon-name-part-type="genus">Solanum</tp:taxon-name-part> <tp:taxon-name-part taxon-name-part-type="species">sejunctum</tp:taxon-name-part></tp:taxon-name></italic> Brennan, Martine &amp; Symon from Kakadu National Park (<xref ref-type="bibr" rid="B7">Brennan et al. 2006</xref>, <xref ref-type="bibr" rid="B13">Martine et al. 2006</xref>; <xref ref-type="bibr" rid="B19">Särkinen et al. 2013</xref>).</p></tp:treatment-sec><tp:treatment-sec sec-type="Etymology"><title>Etymology.</title><p>The name <italic><tp:taxon-name><tp:taxon-name-part taxon-name-part-type="genus">Solanum</tp:taxon-name-part> <tp:taxon-name-part taxon-name-part-type="species">ossicruentum</tp:taxon-name-part></tp:taxon-name></italic> was chosen based on suggestions from middle school students in Lewisburg, Pennsylvania, USA. In the spring of 2015, CTM presented live plants of the taxon to an assembly of 150 seventh-grade life science students at Donald H. Eichhorn Middle School. The students, with the help of Mr. Bradley Catherman, were invited to examine the plants, ask questions, and then submit an essay proposing and justifying a potential Latin name for the putative new species. Numerous students were drawn to and suggested names based on the characteristics of the fruits, which stain blood red when cut open before maturity and then mature to a dry, bony condition. Thus <italic>ossi</italic>- is used for “bone” and -<italic>cruentum</italic> for “bloody.”</p></tp:treatment-sec><tp:treatment-sec sec-type="Preliminary conservation status"><title>Preliminary conservation status.</title><p>Based on IUCN Red List Categories (IUCN 2011), <italic><tp:taxon-name><tp:taxon-name-part taxon-name-part-type="genus">Solanum</tp:taxon-name-part> <tp:taxon-name-part taxon-name-part-type="species">ossicruentum</tp:taxon-name-part></tp:taxon-name></italic> is considered Data Deficient (DD). While the species appears to be relatively widespread over a range of approximately 90,000 km<sup>2</sup>, its range is not comprehensively understood. A relatively small number of collections, coupled with the fact that populations often consist of multiple individuals, suggest that the species is common in some localities but uncommon on the regional and global scales. Further data are required before a certain conservation status can be determined. Like other dioecious species of clonal nature, “populations” of <italic><tp:taxon-name><tp:taxon-name-part taxon-name-part-type="genus">Solanum</tp:taxon-name-part> <tp:taxon-name-part taxon-name-part-type="species">ossicruentum</tp:taxon-name-part></tp:taxon-name></italic> have the potential to represent large multi-stemmed genets connected by an underground network of stolons (e.g. <xref ref-type="bibr" rid="B16">Martine et al. 2013</xref>). Given that individual genets in dioecious taxa cannot self-fertilize, clonal individuals have particular potential to be reproductively isolated. Recent observations of a small unisexual population by CTM in the Carr Boyd Ranges (just north of Lake Argyle) found that numerous female flowers had bloomed and senesced, ostensibly for lack of nearby male individuals and/or effective pollinators, and preliminary results from a population genetics study (Cantley et al. in prep) show low levels of genetic diversity for the species in Mirima National Park – a surprising outcome given that dioecious taxa are obligate outcrossers.</p></tp:treatment-sec><tp:treatment-sec sec-type="Specimens examined"><title>Specimens examined.</title><p>
            <bold>AUSTRALIA. Northern Territory</bold>: Jellebra Rockhole, <named-content xmlns:xlink="http://www.w3.org/1999/xlink" content-type="dwc:verbatimCoordinates" xlink:type="simple"><named-content content-type="geo-json" specific-use="{&#34;type&#34;:&#34;Point&#34;,&#34;coordinates&#34;:[129.009722,-19.3625]}" xlink:type="simple">19°21'45"S, 129°00'35"E</named-content></named-content>, 7 June 1996, <italic>D.E. Albrecht 7756</italic> (DNA, NT); Cockatoo Creek, Keep River area, <named-content xmlns:xlink="http://www.w3.org/1999/xlink" content-type="dwc:verbatimCoordinates" xlink:type="simple"><named-content content-type="geo-json" specific-use="{&#34;type&#34;:&#34;Point&#34;,&#34;coordinates&#34;:[129.058611,-15.921389]}" xlink:type="simple">15°55'17"S, 129°03'31"E</named-content></named-content>, 2 September 1974, <italic>Gibbs &amp; Fox 618</italic> <!--PageBreak-->(DNA, NE); Spirit Hills, <named-content xmlns:xlink="http://www.w3.org/1999/xlink" content-type="dwc:verbatimCoordinates" xlink:type="simple"><named-content content-type="geo-json" specific-use="{&#34;type&#34;:&#34;Point&#34;,&#34;coordinates&#34;:[129.4775,-15.416111]}" xlink:type="simple">15°24'58"S, 129°28'39"E</named-content></named-content>, 17 April 2007, <italic>R.A. Kerrigan 1226</italic> (DNA); 11 km east of NE Mt. Frederick, <named-content xmlns:xlink="http://www.w3.org/1999/xlink" content-type="dwc:verbatimCoordinates" xlink:type="simple"><named-content content-type="geo-json" specific-use="{&#34;type&#34;:&#34;Point&#34;,&#34;coordinates&#34;:[129.35,-19.616667]}" xlink:type="simple">19°37'S, 129°21'E</named-content></named-content>,1 March 1981, <italic>P.K. Latz 8597</italic> (DNA, NT); Pargee Range, <named-content xmlns:xlink="http://www.w3.org/1999/xlink" content-type="dwc:verbatimCoordinates" xlink:type="simple"><named-content content-type="geo-json" specific-use="{&#34;type&#34;:&#34;Point&#34;,&#34;coordinates&#34;:[129.266667,-19.6]}" xlink:type="simple">19°36'S, 129°16'E</named-content></named-content>, 2 April 1981, <italic>P.K. Latz 8608</italic> (DNA, ADW); 8 km SSW Victoria River Bridge, <named-content xmlns:xlink="http://www.w3.org/1999/xlink" content-type="dwc:verbatimCoordinates" xlink:type="simple"><named-content content-type="geo-json" specific-use="{&#34;type&#34;:&#34;Point&#34;,&#34;coordinates&#34;:[131.092778,-15.679722]}" xlink:type="simple">15°40'47"S, 131°5'34"E</named-content></named-content>, 16 April 1996, <italic>P.K. Latz 14760</italic> (DNA, NT, AREF); Cow Creek, Victoria River, Gregory National Park, <named-content xmlns:xlink="http://www.w3.org/1999/xlink" content-type="dwc:verbatimCoordinates" xlink:type="simple"><named-content content-type="geo-json" specific-use="{&#34;type&#34;:&#34;Point&#34;,&#34;coordinates&#34;:[131.332944,-15.874111]}" xlink:type="simple">15°52'26.8"S, 131°19'58.6"E</named-content></named-content>,2 May 2001, <italic>C.P. Mangion &amp; G. Boehme 1060</italic> (DNA); Winnecke Hills, <named-content xmlns:xlink="http://www.w3.org/1999/xlink" content-type="dwc:verbatimCoordinates" xlink:type="simple"><named-content content-type="geo-json" specific-use="{&#34;type&#34;:&#34;Point&#34;,&#34;coordinates&#34;:[130.275,-18.619722]}" xlink:type="simple">18°37'11"S, 130°16'30"E</named-content></named-content>, 1 May 2004, <italic>C.P. Mangion &amp; D.L. Lewis 1607</italic> (DNA); Nigli Gap Walk, Keep River National Park, <named-content xmlns:xlink="http://www.w3.org/1999/xlink" content-type="dwc:verbatimCoordinates" xlink:type="simple"><named-content content-type="geo-json" specific-use="{&#34;type&#34;:&#34;Point&#34;,&#34;coordinates&#34;:[129.085389,-15.758444]}" xlink:type="simple">15°45'30.4"S, 129°05'07.4"E</named-content></named-content>, 26 May 2004, <italic>C.T. Martine &amp; W.R. Barker 772</italic> (DNA, <named-content xmlns:xlink="http://www.w3.org/1999/xlink" content-type="dwc:institutional_code" xlink:type="simple">CONN</named-content>); Gurrundalng Walk, Keep River National Park, <named-content xmlns:xlink="http://www.w3.org/1999/xlink" content-type="dwc:verbatimCoordinates" xlink:type="simple"><named-content content-type="geo-json" specific-use="{&#34;type&#34;:&#34;Point&#34;,&#34;coordinates&#34;:[129.053083,-15.868833]}" xlink:type="simple">15°52'07.8"S, 129°03'11.1"E</named-content></named-content>, 27 May 2004, <italic>C.T. Martine &amp; W.R. Barker 781</italic> (DNA, <named-content xmlns:xlink="http://www.w3.org/1999/xlink" content-type="dwc:institutional_code" xlink:type="simple">CONN</named-content>); 63 km S of Lajamanu, <named-content xmlns:xlink="http://www.w3.org/1999/xlink" content-type="dwc:verbatimCoordinates" xlink:type="simple"><named-content content-type="geo-json" specific-use="{&#34;type&#34;:&#34;Point&#34;,&#34;coordinates&#34;:[130.16,-18.39]}" xlink:type="simple">18.39°S, 130.16°E</named-content></named-content>, 10 Feb 1988, <italic>T.M. Orr 57</italic> (DNA); Mornington Station, <named-content xmlns:xlink="http://www.w3.org/1999/xlink" content-type="dwc:verbatimCoordinates" xlink:type="simple"><named-content content-type="geo-json" specific-use="{&#34;type&#34;:&#34;Point&#34;,&#34;coordinates&#34;:[132.020833,-17.550556]}" xlink:type="simple">17°33'02"S, 132°01'15"E</named-content></named-content>, 11 April 2004, <italic>JA Risler &amp; S. Legge 2673</italic> (DNA); Bradshaw Military Training Area, <named-content xmlns:xlink="http://www.w3.org/1999/xlink" content-type="dwc:verbatimCoordinates" xlink:type="simple"><named-content content-type="geo-json" specific-use="{&#34;type&#34;:&#34;Point&#34;,&#34;coordinates&#34;:[129.557778,-15.080556]}" xlink:type="simple">15°04'50"S, 129°33'28"E</named-content></named-content>, 2 April 2007, <italic>B.M. Stuckey &amp; I.D. Cowie 64</italic> (DNA, NSW); 165.8 km NE of Tanami, <named-content xmlns:xlink="http://www.w3.org/1999/xlink" content-type="dwc:verbatimCoordinates" xlink:type="simple"><named-content content-type="geo-json" specific-use="{&#34;type&#34;:&#34;Point&#34;,&#34;coordinates&#34;:[130.166667,-18.55]}" xlink:type="simple">18°33'S, 130°10'E</named-content></named-content>, 18 May 1971, <italic>D.E. Symon 6938</italic> (DNA, NT, <named-content xmlns:xlink="http://www.w3.org/1999/xlink" content-type="dwc:institutional_code" xlink:type="simple">CANB</named-content>, <named-content xmlns:xlink="http://www.w3.org/1999/xlink" content-type="dwc:institutional_code" xlink:type="simple">PERTH</named-content>); <bold>Western Australia</bold>: North end of Ragged Range, <named-content xmlns:xlink="http://www.w3.org/1999/xlink" content-type="dwc:verbatimCoordinates" xlink:type="simple"><named-content content-type="geo-json" specific-use="{&#34;type&#34;:&#34;Point&#34;,&#34;coordinates&#34;:[128.389167,-16.525556]}" xlink:type="simple">16°31'32"S, 128°23'21"E</named-content></named-content>, 17 July 2001, <italic>D.J. Edinger 2601</italic> (DNA, <named-content xmlns:xlink="http://www.w3.org/1999/xlink" content-type="dwc:institutional_code" xlink:type="simple">PERTH</named-content>); 1 mile N of Revolver Creek, Carr Boyd Ranges, <named-content xmlns:xlink="http://www.w3.org/1999/xlink" content-type="dwc:verbatimCoordinates" xlink:type="simple"><named-content content-type="geo-json" specific-use="{&#34;type&#34;:&#34;Point&#34;,&#34;coordinates&#34;:[128.566667,-16.233333]}" xlink:type="simple">16°14'S, 128°34'E</named-content></named-content>, 13 March 1978, <italic>T.G. Hartley 14561</italic> (DNA, <named-content xmlns:xlink="http://www.w3.org/1999/xlink" content-type="dwc:institutional_code" xlink:type="simple">CANB</named-content>); Sturt Creek Station, <named-content xmlns:xlink="http://www.w3.org/1999/xlink" content-type="dwc:verbatimCoordinates" xlink:type="simple"><named-content content-type="geo-json" specific-use="{&#34;type&#34;:&#34;Point&#34;,&#34;coordinates&#34;:[128.316667,-19.3]}" xlink:type="simple">19°18'S, 128°19'E</named-content></named-content>, 20 July 1973, <italic>P.K. Latz</italic> (DNA, NT, ADW, <named-content xmlns:xlink="http://www.w3.org/1999/xlink" content-type="dwc:institutional_code" xlink:type="simple">PERTH</named-content>); Mirima National Park, <named-content xmlns:xlink="http://www.w3.org/1999/xlink" content-type="dwc:verbatimCoordinates" xlink:type="simple"><named-content content-type="geo-json" specific-use="{&#34;type&#34;:&#34;Point&#34;,&#34;coordinates&#34;:[128.760278,-15.78725]}" xlink:type="simple">15°47'14.1"S, 128°45'37.0"E</named-content></named-content>, 28 May 2004, <italic>C.T. Martine &amp; W.R. Barker</italic> 787 (DNA, <named-content xmlns:xlink="http://www.w3.org/1999/xlink" content-type="dwc:institutional_code" xlink:type="simple">CONN</named-content>); Carr Boyd Ranges, <named-content xmlns:xlink="http://www.w3.org/1999/xlink" content-type="dwc:verbatimCoordinates" xlink:type="simple"><named-content content-type="geo-json" specific-use="{&#34;type&#34;:&#34;Point&#34;,&#34;coordinates&#34;:[128.756767,-16.086783]}" xlink:type="simple">16°05.207'S, 128°45.406'E</named-content></named-content>, 3 May 2014, <italic>C.T. Martine &amp; R.F. Martine 4057</italic> (DNA, <named-content xmlns:xlink="http://www.w3.org/1999/xlink" content-type="dwc:institutional_code" xlink:type="simple">BUPL</named-content>).</p></tp:treatment-sec><tp:treatment-sec sec-type="Diagnostic couplet"><title>Diagnostic couplet.</title><p>A comprehensive key to the “Diocum Complex,” including numerous newly recognized species, is forthcoming (Barrett and Barrett in prep). At present, the most complete diagnostic key for the species of the Kimberley region is the key in <xref ref-type="bibr" rid="B6">Barrett (2013)</xref>, which lumps the primary variations of <italic><tp:taxon-name><tp:taxon-name-part taxon-name-part-type="genus">Solanum</tp:taxon-name-part> <tp:taxon-name-part taxon-name-part-type="species">diocium</tp:taxon-name-part></tp:taxon-name></italic> sensu lato as a single taxon. The following couplet may be inserted where <italic><tp:taxon-name><tp:taxon-name-part taxon-name-part-type="genus">Solanum</tp:taxon-name-part> <tp:taxon-name-part taxon-name-part-type="species">dioicum</tp:taxon-name-part></tp:taxon-name></italic> occurs at couplet 60.</p><table-wrap content-type="key" position="anchor" orientation="portrait"><table id="TID0EMOAC" rules="all"><tbody><tr><td rowspan="1" colspan="1">60a</td><td rowspan="1" colspan="1">Plants less than 1 m tall, many-branched; stems moderately prickly; leaf indumentum silvery or rusty, overall aspect silvery-green, yellowish-green, or reddish-green; stigma deeply bifurcating, lobes 2-5 mm; calyx lobes slightly exceeding corolla and enclosed fruits; fruits green and fleshy at maturity</td><td rowspan="1" colspan="1">
                    <bold><italic><tp:taxon-name><tp:taxon-name-part taxon-name-part-type="genus">Solanum</tp:taxon-name-part> <tp:taxon-name-part taxon-name-part-type="species">dioicum</tp:taxon-name-part></tp:taxon-name></italic> W.V. Fitzg.</bold>
                  </td></tr><tr><td rowspan="1" colspan="1">60a</td><td rowspan="1" colspan="1">Plants 1–2 m tall, few-branched and conspicuously Y-shaped in form; stems exceptionally prickly; leaf indumentum silvery, overall aspect silvery-blue; stigma shallowly bifurcating, lobes 0.5-1 mm; calyx lobes far exceeding corolla and enclosed fruits; fruits bony and dry at maturity</td><td rowspan="1" colspan="1">
                    <bold><italic><tp:taxon-name><tp:taxon-name-part taxon-name-part-type="genus">Solanum</tp:taxon-name-part> <tp:taxon-name-part taxon-name-part-type="species">ossicruentum</tp:taxon-name-part></tp:taxon-name></italic> Martine &amp; J. Cantley</bold>
                  </td></tr></tbody></table></table-wrap></tp:treatment-sec><tp:treatment-sec sec-type="Discussion"><title>Discussion.</title><p>
            <italic><tp:taxon-name><tp:taxon-name-part taxon-name-part-type="genus">Solanum</tp:taxon-name-part> <tp:taxon-name-part taxon-name-part-type="species">ossicruentum</tp:taxon-name-part></tp:taxon-name></italic> has been noted for nearly 50 years as a widespread morphotype of <italic><tp:taxon-name><tp:taxon-name-part taxon-name-part-type="genus">Solanum</tp:taxon-name-part> <tp:taxon-name-part taxon-name-part-type="species">dioicum</tp:taxon-name-part></tp:taxon-name></italic> known as ‘Tanami’ (<xref ref-type="bibr" rid="B22">Symon 1981</xref>, <xref ref-type="bibr" rid="B17">Purdie et al. 1982</xref>). The outstanding characters noted here, particularly its silvery tomentum, conspicuously long calyx lobes, upright and Y-shaped to inverted tripod-shaped stature, <!--PageBreak-->and dioecious breeding system, make it easily recognizable in the field, and its putative trample-burr dispersal syndrome is unusual among allied species. <xref ref-type="bibr" rid="B21">Symon (1979)</xref> described the fruits of <italic><tp:taxon-name><tp:taxon-name-part taxon-name-part-type="genus">Solanum</tp:taxon-name-part> <tp:taxon-name-part taxon-name-part-type="species">dioicum</tp:taxon-name-part></tp:taxon-name></italic> sensu lato as belonging to a large group of species with firm, yellowish berries – but he identified a set of six solanums in northern Australia as bearing “trample burr” fruits that are shed when ripe. Notably, Symon included <italic><tp:taxon-name><tp:taxon-name-part taxon-name-part-type="genus">Solanum</tp:taxon-name-part> <tp:taxon-name-part taxon-name-part-type="species">leopoldensis</tp:taxon-name-part></tp:taxon-name></italic> Symon, another member of the “Dioicum Complex,” in this group. The fruits of <italic><tp:taxon-name><tp:taxon-name-part taxon-name-part-type="genus">Solanum</tp:taxon-name-part> <tp:taxon-name-part taxon-name-part-type="species">leopoldensis</tp:taxon-name-part></tp:taxon-name></italic>, like those of <italic><tp:taxon-name><tp:taxon-name-part taxon-name-part-type="genus">Solanum</tp:taxon-name-part> <tp:taxon-name-part taxon-name-part-type="species">ossicruentum</tp:taxon-name-part></tp:taxon-name></italic>, mature to a bony condition and remain enclosed in a spiny calyx. The recently described <italic><tp:taxon-name><tp:taxon-name-part taxon-name-part-type="genus">Solanum</tp:taxon-name-part> <tp:taxon-name-part taxon-name-part-type="species">zoeae</tp:taxon-name-part></tp:taxon-name></italic> R.L. Barrett is closely allied with <italic><tp:taxon-name><tp:taxon-name-part taxon-name-part-type="genus">Solanum</tp:taxon-name-part> <tp:taxon-name-part taxon-name-part-type="species">leopoldensis</tp:taxon-name-part></tp:taxon-name></italic> and shares similar fruiting characteristics (<xref ref-type="bibr" rid="B6">Barrett 2013</xref>); and the forthcoming recognition of a number of new dioecious <italic><tp:taxon-name><tp:taxon-name-part taxon-name-part-type="genus">Solanum</tp:taxon-name-part></tp:taxon-name></italic> species in the Kimberley (Barrett and Barrett in prep) may provide evidence that “trample burr” morphology is more widespread than currently thought.</p><p>In overall aspect, the new species most closely resembles <italic><tp:taxon-name><tp:taxon-name-part taxon-name-part-type="genus">Solanum</tp:taxon-name-part> <tp:taxon-name-part taxon-name-part-type="species">beaugleholei</tp:taxon-name-part></tp:taxon-name></italic> Symon and <italic><tp:taxon-name><tp:taxon-name-part taxon-name-part-type="genus">Solanum</tp:taxon-name-part> <tp:taxon-name-part taxon-name-part-type="species">phlomoides</tp:taxon-name-part></tp:taxon-name></italic> A. Cunn. ex Benth. (both endemic to NW Australia) based on leaf morphology, tomentum, and coloration, but both of these species are less rigidly upright, have much larger (only partially enclosed) fleshy fruits, and exhibit an andromonoecious breeding system.</p><p>Recent surveys in remote regions of the Kimberley suggest that the total number of dioecious taxa in that region may be around 20 (<xref ref-type="bibr" rid="B6">Barrett 2013</xref>, M. Barrett pers. comm.), with three other named dioecious species endemic to the Northern Territory: <italic><tp:taxon-name><tp:taxon-name-part taxon-name-part-type="genus">Solanum</tp:taxon-name-part> <tp:taxon-name-part taxon-name-part-type="species">asymmetriphyllum</tp:taxon-name-part></tp:taxon-name></italic>, <italic><tp:taxon-name><tp:taxon-name-part taxon-name-part-type="genus">Solanum</tp:taxon-name-part> <tp:taxon-name-part taxon-name-part-type="species">cowiei</tp:taxon-name-part></tp:taxon-name></italic> Martine (Martine et al. 2014), and <italic><tp:taxon-name><tp:taxon-name-part taxon-name-part-type="genus">Solanum</tp:taxon-name-part> <tp:taxon-name-part taxon-name-part-type="species">sejunctum</tp:taxon-name-part></tp:taxon-name></italic> (<xref ref-type="bibr" rid="B7">Brennan et al. 2006</xref>). The prevalence of functional dioecy among the solanums of Australia, relative to the few other incidences recorded elsewhere (Knapp 1998, <xref ref-type="bibr" rid="B14">Martine and Anderson 2007</xref>), continues to be of great interest and will be further informed by ongoing work in reproductive ecology (e.g., Martine and Anderson 2008; Jordon-Thaden et al. in prep), population genetics (Cantley et al. in prep.), and phylogenomics (Martine et al. in prep). It is hoped that these and other studies (e.g., Barrett and Barrett in prep) will help resolve the problematic taxonomy of <italic><tp:taxon-name><tp:taxon-name-part taxon-name-part-type="genus">Solanum</tp:taxon-name-part> <tp:taxon-name-part taxon-name-part-type="species">dioicum</tp:taxon-name-part></tp:taxon-name></italic> sensu lato, a nomenclatural issue that currently impedes efforts to recognize and protect the true biodiversity of <italic><tp:taxon-name><tp:taxon-name-part taxon-name-part-type="genus">Solanum</tp:taxon-name-part></tp:taxon-name></italic> in northwestern Australia.</p></tp:treatment-sec><ref-list><ref id="B5"><mixed-citation xmlns:xlink="http://www.w3.org/1999/xlink" xlink:type="simple">
          <institution xlink:type="simple">Australian Government</institution> (<year>2012</year>) <source>Interim Biogeographic Regionalization for Australia, Version 7</source>. <publisher-name>Department of Sustainability, Environment, Water, Populations and Communities</publisher-name>, <publisher-loc>Canberra</publisher-loc>. <ext-link xlink:type="simple" ext-link-type="uri" xlink:href="https://www.environment.gov.au/system/files/pages/5b3d2d31-2355-4b60-820c-e370572b2520/files/bioregions-new.pdf">https://www.environment.gov.au/system/files/pages/5b3d2d31-2355-4b60-820c-e370572b2520/files/bioregions-new.pdf</ext-link></mixed-citation></ref><ref id="B23"><mixed-citation xmlns:xlink="http://www.w3.org/1999/xlink" xlink:type="simple">
          <person-group><name name-style="western"><surname>Tyler</surname><given-names>I</given-names></name></person-group> (<year>1996</year>) <source>Geology and Landforms of the Kimberley</source>. <publisher-name>Department of Environmental Conservation</publisher-name>, <publisher-loc>Kensington, WA</publisher-loc>.</mixed-citation></ref><ref id="B3"><mixed-citation xmlns:xlink="http://www.w3.org/1999/xlink" xlink:type="simple">
          <person-group><name name-style="western"><surname>Anderson</surname><given-names>GJ</given-names></name><name name-style="western"><surname>Symon</surname><given-names>DE</given-names></name></person-group> (<year>1988</year>) <article-title>Insect foragers on <italic><tp:taxon-name><tp:taxon-name-part taxon-name-part-type="genus">Solanum</tp:taxon-name-part></tp:taxon-name></italic> flowers in Australia.</article-title> <source>Annals of the Missouri Botanical Garden</source> <volume>75</volume>: <fpage>842</fpage>–<lpage>852</lpage>. doi: <ext-link xlink:type="simple" ext-link-type="doi" xlink:href="10.2307/2399372">10.2307/2399372</ext-link></mixed-citation></ref><ref id="B20"><mixed-citation xmlns:xlink="http://www.w3.org/1999/xlink" xlink:type="simple">
          <person-group><name name-style="western"><surname>Switzer</surname><given-names>CM</given-names></name><name name-style="western"><surname>Hogendoorn</surname><given-names>K</given-names></name><name name-style="western"><surname>Ravi</surname><given-names>S</given-names></name><name name-style="western"><surname>Combes</surname><given-names>SA</given-names></name></person-group> (<year>2015</year>) <article-title>Shakers and head bangers: differences in sonication behavior between Australian <italic><tp:taxon-name><tp:taxon-name-part taxon-name-part-type="genus">Amegilla</tp:taxon-name-part> <tp:taxon-name-part taxon-name-part-type="species">murrayensis</tp:taxon-name-part></tp:taxon-name></italic> (blue-banded bees) and North American <italic><tp:taxon-name><tp:taxon-name-part taxon-name-part-type="genus">Bombus</tp:taxon-name-part> <tp:taxon-name-part taxon-name-part-type="species">impatiens</tp:taxon-name-part></tp:taxon-name></italic> (bumblebees).</article-title> <source>Arthropod-Plant Interactions</source>. doi: <ext-link xlink:type="simple" ext-link-type="doi" xlink:href="10.1007/s11829-015-9407-7">10.1007/s11829-015-9407-7</ext-link></mixed-citation></ref><ref id="B21"><mixed-citation xmlns:xlink="http://www.w3.org/1999/xlink" xlink:type="simple">
          <person-group><name name-style="western"><surname>Symon</surname><given-names>DE</given-names></name></person-group> (<year>1979</year>) <article-title>Fruit diversity and dispersal in <italic><tp:taxon-name><tp:taxon-name-part taxon-name-part-type="genus">Solanum</tp:taxon-name-part></tp:taxon-name></italic> in Australia.</article-title> <source>Journal of the Adelaide Botanic Garden</source> <volume>1</volume>: <fpage>321</fpage>–<lpage>331</lpage>.</mixed-citation></ref><ref id="B9"><mixed-citation xmlns:xlink="http://www.w3.org/1999/xlink" xlink:type="simple">
          <person-group><name name-style="western"><surname>Doonday</surname><given-names>B</given-names></name><name name-style="western"><surname>Samuels</surname><given-names>C</given-names></name><name name-style="western"><surname>Clancy</surname><given-names>E</given-names></name><name name-style="western"><surname>Milner</surname><given-names>J</given-names></name><name name-style="western"><surname>Chungulla</surname><given-names>R</given-names></name><name name-style="western"><surname>Whisputt</surname><given-names>M</given-names></name><name name-style="western"><surname>Yoomarie</surname><given-names>S</given-names></name><name name-style="western"><surname>Lulu</surname><given-names>V</given-names></name><name name-style="western"><surname>Johns</surname><given-names>A</given-names></name><name name-style="western"><surname>Brown</surname><given-names>S</given-names></name><name name-style="western"><surname>Vernes</surname><given-names>T</given-names></name><name name-style="western"><surname>Richards</surname><given-names>E</given-names></name><name name-style="western"><surname>Wightman</surname><given-names>G</given-names></name></person-group> (<year>2013</year>) <article-title>Walmajarri Plants and Animals: Aboriginal Knowledge from the Paruku Indigenous Protected Area, Southern Kimberley.</article-title> <source>Northern Territory Botanical Bulletin</source> <issue>No 42</issue>. <publisher-name>Department of Land Resource Management, NTG</publisher-name>, <publisher-loc>Broome</publisher-loc>.</mixed-citation></ref><ref id="B13"><mixed-citation xmlns:xlink="http://www.w3.org/1999/xlink" xlink:type="simple">
          <person-group><name name-style="western"><surname>Martine</surname><given-names>CT</given-names></name><name name-style="western"><surname>Vanderpool</surname><given-names>D</given-names></name><name name-style="western"><surname>Anderson</surname><given-names>GJ</given-names></name><name name-style="western"><surname>Les</surname><given-names>DH</given-names></name></person-group> (<year>2006</year>) <article-title>Phylogenetic relationship of andromonoecious and dioecious Australian species of <tp:taxon-name><tp:taxon-name-part taxon-name-part-type="genus">Solanum</tp:taxon-name-part> <tp:taxon-name-part taxon-name-part-type="infraspecific-rank">subgenus</tp:taxon-name-part> <tp:taxon-name-part taxon-name-part-type="subgenus">Leptostemonum</tp:taxon-name-part> <tp:taxon-name-part taxon-name-part-type="infraspecific-rank">section</tp:taxon-name-part> <tp:taxon-name-part taxon-name-part-type="section">Melongena</tp:taxon-name-part></tp:taxon-name>: Inferences from ITS sequence data.</article-title> <source>Systematic Botany</source> <volume>31</volume>: <fpage>410</fpage>–<lpage>420</lpage>. doi: <ext-link xlink:type="simple" ext-link-type="doi" xlink:href="10.1600/036364406777585801">10.1600/036364406777585801</ext-link></mixed-citation></ref><ref id="B15"><mixed-citation xmlns:xlink="http://www.w3.org/1999/xlink" xlink:type="simple">
          <person-group><name name-style="western"><surname>Martine</surname><given-names>CT</given-names></name><name name-style="western"><surname>Anderson</surname><given-names>GJ</given-names></name><name name-style="western"><surname>Les</surname><given-names>DH</given-names></name></person-group> (<year>2009</year>) <article-title>Gender-bending aubergines: Molecular phylogenetics of cryptically dioecious <italic><tp:taxon-name><tp:taxon-name-part taxon-name-part-type="genus">Solanum</tp:taxon-name-part></tp:taxon-name></italic> in Australia.</article-title> <source>Australian Systematic Botany</source> <volume>22</volume>: <fpage>107</fpage>–<lpage>120</lpage>. doi: <ext-link xlink:type="simple" ext-link-type="doi" xlink:href="10.1071/SB07039">10.1071/SB07039</ext-link></mixed-citation></ref><ref id="B7"><mixed-citation xmlns:xlink="http://www.w3.org/1999/xlink" xlink:type="simple">
          <person-group><name name-style="western"><surname>Brennan</surname><given-names>K</given-names></name><name name-style="western"><surname>Martine</surname><given-names>CT</given-names></name><name name-style="western"><surname>Symon</surname><given-names>DE</given-names></name></person-group> (<year>2006</year>) <article-title><italic><tp:taxon-name><tp:taxon-name-part taxon-name-part-type="genus">Solanum</tp:taxon-name-part> <tp:taxon-name-part taxon-name-part-type="species">sejunctum</tp:taxon-name-part></tp:taxon-name></italic> (<tp:taxon-name><tp:taxon-name-part taxon-name-part-type="family">Solanaceae</tp:taxon-name-part></tp:taxon-name>), a new functionally dioecious species from Kakadu National Park, Northern Territory, Australia.</article-title> <source>The Beagle, Records of the Museums and Art Galleries of the Northern Territory</source> <volume>22</volume>: <fpage>1</fpage>–<lpage>7</lpage>. <ext-link xlink:type="simple" ext-link-type="uri" xlink:href="http://www.academia.edu/1542271/Solanum_sejunctum_Solanaceae_a_new_functionally_dioecious_species_from_Kakadu_National_Park_Northern_Territory_Australia">http://www.academia.edu/1542271/Solanum_sejunctum_Solanaceae_a_new_functionally_dioecious_species_from_Kakadu_National_Park_Northern_Territory_Australia</ext-link></mixed-citation></ref><ref id="B19"><mixed-citation xmlns:xlink="http://www.w3.org/1999/xlink" xlink:type="simple">
          <person-group><name name-style="western"><surname>Sarkinen</surname><given-names>T</given-names></name><name name-style="western"><surname>Bohs</surname><given-names>L</given-names></name><name name-style="western"><surname>Olmstead</surname><given-names>RG</given-names></name><name name-style="western"><surname>Knapp</surname><given-names>S</given-names></name></person-group> (<year>2013</year>) <article-title>A phylogenetic framework for evolutionary study of the nightshades (<tp:taxon-name><tp:taxon-name-part taxon-name-part-type="family">Solanaceae</tp:taxon-name-part></tp:taxon-name>): a dated 1000-tip tree.</article-title> <source>BMC Evolutionary Biology</source> <volume>13</volume>: <elocation-id>214</elocation-id>. doi: <ext-link xlink:type="simple" ext-link-type="doi" xlink:href="10.1186/1471-2148-13-214">10.1186/1471-2148-13-214</ext-link></mixed-citation></ref><ref id="B16"><mixed-citation xmlns:xlink="http://www.w3.org/1999/xlink" xlink:type="simple">
          <person-group><name name-style="western"><surname>Martine</surname><given-names>CT</given-names></name><name name-style="western"><surname>Symon</surname><given-names>DE</given-names></name><name name-style="western"><surname>Capaldi Evans</surname><given-names>E</given-names></name></person-group> (<year>2013</year>) <article-title>A new cryptically dioecious species of bush tomato (<italic><tp:taxon-name><tp:taxon-name-part taxon-name-part-type="genus">Solanum</tp:taxon-name-part></tp:taxon-name></italic>) from the Northern Territory, Australia.</article-title> <source>PhytoKeys</source> <volume>30</volume>: <fpage>23</fpage>–<lpage>31</lpage>. doi: <ext-link xlink:type="simple" ext-link-type="doi" xlink:href="10.3897/phytokeys.30.6003">10.3897/phytokeys.30.6003</ext-link></mixed-citation></ref><ref id="B6"><mixed-citation xmlns:xlink="http://www.w3.org/1999/xlink" xlink:type="simple">
          <person-group><name name-style="western"><surname>Barrett</surname><given-names>RL</given-names></name></person-group> (<year>2013</year>) <article-title><italic><tp:taxon-name><tp:taxon-name-part taxon-name-part-type="genus">Solanum</tp:taxon-name-part> <tp:taxon-name-part taxon-name-part-type="species">zoeae</tp:taxon-name-part></tp:taxon-name></italic> (<tp:taxon-name><tp:taxon-name-part taxon-name-part-type="family">Solanaceae</tp:taxon-name-part></tp:taxon-name>), a new species of bush tomato from the North Kimberley, Western Australia.</article-title> <source>Nuytsia</source> <volume>23</volume>: <fpage>5</fpage>–<lpage>21</lpage>. <ext-link xlink:type="simple" ext-link-type="uri" xlink:href="http://florabase.dpaw.wa.gov.au/science/nuytsia/655.pdf">http://florabase.dpaw.wa.gov.au/science/nuytsia/655.pdf</ext-link></mixed-citation></ref><ref id="B22"><mixed-citation xmlns:xlink="http://www.w3.org/1999/xlink" xlink:type="simple">
          <person-group><name name-style="western"><surname>Symon</surname><given-names>DE</given-names></name></person-group> (<year>1981</year>) <article-title>A revision of genus <italic><tp:taxon-name><tp:taxon-name-part taxon-name-part-type="genus">Solanum</tp:taxon-name-part></tp:taxon-name></italic> in Australia.</article-title> <source>Journal of the Adelaide Botanic Garden</source> <volume>4</volume>: <fpage>1</fpage>–<lpage>367</lpage>.</mixed-citation></ref><ref id="B17"><mixed-citation xmlns:xlink="http://www.w3.org/1999/xlink" xlink:type="simple">
          <person-group><name name-style="western"><surname>Purdie</surname><given-names>RW</given-names></name><name name-style="western"><surname>Symon</surname><given-names>DE</given-names></name><name name-style="western"><surname>Haegi</surname><given-names>L</given-names></name></person-group> (<year>1982</year>) <source>Flora of Australia. <tp:taxon-name><tp:taxon-name-part taxon-name-part-type="family">Solanaceae</tp:taxon-name-part></tp:taxon-name></source>. <volume>Vol. 29</volume>. <publisher-name>Australian Government Publishing Service</publisher-name>, <publisher-loc>Canberra</publisher-loc>.</mixed-citation></ref><ref id="B14"><mixed-citation xmlns:xlink="http://www.w3.org/1999/xlink" xlink:type="simple">
          <person-group><name name-style="western"><surname>Martine</surname><given-names>CT</given-names></name><name name-style="western"><surname>Anderson</surname><given-names>GJ</given-names></name></person-group> (<year>2007</year>) <article-title>Dioecy, pollination and seed dispersal in Australian spiny <italic><tp:taxon-name><tp:taxon-name-part taxon-name-part-type="genus">Solanum</tp:taxon-name-part></tp:taxon-name></italic>.</article-title> <source>Acta Horticulturae</source> <volume>745</volume>: <fpage>269</fpage>–<lpage>285</lpage>. doi: <ext-link xlink:type="simple" ext-link-type="doi" xlink:href="10.17660/ActaHortic.2007.745.12">10.17660/ActaHortic.2007.745.12</ext-link></mixed-citation></ref></ref-list></tp:taxon-treatment>
